# Supplementary material for: Deciphering the impact of PROM1 alternative splicing on human photoreceptor development and maturation
Source: Cell Death Dis. 2024 Oct 1;15(10):721. doi: 10.1038/s41419-024-07105-7 (PMC11445533; doi:10.1038/s41419-024-07105-7)
Supplement: Supplementary file 4 — Table S1_3 [file 41419_2024_7105_MOESM4_ESM.xlsx]

## Sheet: Immunofluorescence antibodies
List of primary antibodies used for immunofluorescence analyses.
	Target	Host	Dilution	Supplier	Product code	Additional notes
	Arl13b	Rabbit	1:500	Proteintech	17711-1-AP
	Arrestin-3	Rabbit	1:100	Novus Biologicals	NBP2-41249
	CRALBP	Mouse	1:200	Abcam	ab15051
	Opsin R/G	Rabbit	1:200	Sigma-Aldrich	AB5405
	Pericentrin	Mouse	1:1000	Abcam	ab28144
	Prominin-1 N-terminal	Mouse	1:200	Abnova	MA1-219	Immunogen sequence: Recombinant protein corresponding to amino acids 20-108 of human PROM1 from E. coli. It will recognize the N-extracellular domain, specifically the sequence from exon 2-5 (Exon 2: amino acid 20 to 73; Exon 3: amino acid 74 to 92; Exon 4: amino acid 93 to 101; Exon 5: amino acid 102 to 108)
	Prominin-1 E2	Rabbit	1:100	Thermo Fisher Scientific	PA5-82184	Immunogen sequence: QYNTTKDKAF TDLNSINSVL GGGILDRLRP NIIPVLDEIK SMATAIKETK EALENMNSTL KSLHQQSTQL SSSLTSVKTS LRSSLNDPLC LVHPSSETCN SIRLSLS. The sequence corresponds to amino acids 218-324. It will recognize the 1st Extracellular loop, specifically the sequence from exons 7-9 (Exon 7: amino acid 218 to 231; Exon 8: amino acid 232 to 261; Exon 9: amino acid 262 to 324).
	Peripherin-2	Rabbit	1:200	Proteintech	18109-1-AP
	Recoverin	Rabbit	1:1000	Sigma-Aldrich	AB5585
	Rhodopsin	Mouse	1:200	Sigma-Aldrich	MAB5356
	Endophilin-A3	Rabbit	1:200	St John's Laboratory	STJ25520-50
	TOMM20	Mouse	1:100	Abcam	ab56783
