# Supplementary material for: Deciphering the impact of PROM1 alternative splicing on human photoreceptor development and maturation
Source: Cell Death Dis. 2024 Oct 1;15(10):721. doi: 10.1038/s41419-024-07105-7 (PMC11445533; doi:10.1038/s41419-024-07105-7)
Supplement: Supplementary file 5 — Table S1_4 [file 41419_2024_7105_MOESM5_ESM.xlsx]

## Sheet: Western blot antibodies
Primary and secondary antibodies used in Western blot analyses.
	Target	Approximate observed MW (kDa)	Host	Dilution	Supplier	Product code	Additional notes
	Arl13b	40-48, 60	Rabbit	1:500	Proteintech	17711-1-AP
	GAPDH	37	Mouse	1:500	Santa Cruz	sc-47724
	LC3B	14, 16	Rabbit	1:500	Cell Signaling	3868S
	p62 Ick ligand	62	Mouse	1:500	BD Transduction laboratories	610832
	Prominin-1 C-terminal	120	Mouse	1:500	Santa Cruz	sc-365537	Specific for an epitope mapping between amino acids 841-865. It will recognize C-terminal domain, specifically the sequence from exons 26-27 (Exon 26: amino acid 841 to 861; Exon 27: amino acid 861 to 865)
	Prominin-1 N-terminal	120	Mouse	1:500	Abnova	MA1-219	Immunogen sequence: Recombinant protein corresponding to amino acids 20-108 of human PROM1 from E. coli. It will recognize the N-extracellular domain, specifically the sequence from exon 2-5 (Exon 2: amino acid 20 to 73; Exon 3: amino acid 74 to 92; Exon 4: amino acid 93 to 101; Exon 5: amino acid 102 to 108)
	Phospho-S6 Ribosomal Protein (Ser235/236)	32	Rabbit	1:500	Cell Signaling	2211
	Recoverin	23	Rabbit	1:500	Sigma-Aldrich	AB5585
	RPE65	65	Mouse	1:500	Abcam	ab13826
	Rabbit anti-mouse immunoglobulins/HRP	NA	NA	1:2000	Dako	P0260
	Swine anti-rabbit immunoglobulins/HRP	NA	NA	1:2000	Dako	P0399
	Abbreviations: MW, Molecular Weight.
